# Supplementary material for: Simulation Study of Radio Frequency Safety and the Optimal Size of a Single-Channel Surface Radio Frequency Coil for Mice at 9.4 T Magnetic Resonance Imaging
Source: Sensors (Basel). 2022 Jun 3;22(11):4274. doi: 10.3390/s22114274 (PMC9185248; doi:10.3390/s22114274)
Supplement: Supplementary file 1 [file sensors-22-04274-s001.zip]

Archive with 1 entries (1 files):
- sensors-1715970-supplementary.pdf
